# Supplementary material for: Kinesin-6 regulates cell-size-dependent spindle elongation velocity to keep mitosis duration constant in fission yeast
Source: eLife. 2019 Feb 26;8:e42182. doi: 10.7554/eLife.42182 (PMC6391065; doi:10.7554/eLife.42182)
Supplement: Supplementary file 1. [file elife-42182-supp1.xlsx]

## Sheet: Sheet1
Supplementary file 1. S. pombe strain list.
Designation	Identifier	Genotype	Source
wt	TP3389	h- mC-atb2:hphMX6 mis12-GFP:leu2+ leu1-32 ura4-D18 ade6-M21X	Lab collection
wee1-50	TP3390	h- wee1-50 mC-atb2:hphMX6 mis12-GFP:leu2+ leu1-32 ura4-D18 ade6-M21X	Lab collection
cdc25-22	TP3392	h- cdc25-22 mC-atb2:hphMX6 mis12-GFP:leu2+ leu1-32 ura4-D18 ade6-M21X	Lab collection
klp9Δ	TP3446	h- klp9Δ:kanMX6 mC-atb2:hphMX6 mis12-GFP:leu2+ leu1-32 ura4-D18 ade6-M21X	Lab collection
wee1-50 klp9Δ	TP3448	h- wee1-50 klp9Δ: kanMX6 mC-atb2:hphMX6 mis12-GFP:leu2+ leu1-32 ura4-D18 ade6-M21X	Lab collection
cdc25-22 klp9Δ	TP3450	h- cdc25-22 klp9Δ: kanMX6 mC-atb2:hphMX6 mis12-GFP:leu2+ leu1-32 ura4-D18 ade6-M21X	Lab collection
klp9-GFP	TP3409	h- klp9-GFP: kanMX6 mC-atb2:hphMX6 leu1-32 ura4-D18 ade6-M21X	Lab collection
wee1-50 klp9-GFP	TP3410	h- wee1-50 klp9-GFP: kanMX6 mC-atb2:hphMX6 leu1-32 ura4-D18 ade6-M21X	Lab collection
cdc25-22 klp9-GFP	TP3463	h- cdc25-22 klp9-GFP: kanMX6 mC-atb2:hphMX6 leu1-32 ura4-D18 ade6-M21X	Lab collection
pnmt81-klp9	TP3873	h+ Pnmt81-klp9:kanMX6 mC-atb2:hphMX6 mis12-GFP:leu2+ leu1-32 ura4-D18 ade6-M21X	This study
pnmt41-klp9	TP3876	h+ Pnmt41-klp9:kanMX6 mC-atb2:hphMX6 mis12-GFP:leu2+ leu1-32 ura4-D18 ade6-M21X	This study
pnmt1-klp9	TP3881	h+ Pnmt1-klp9:kanMX6 mC-atb2:hphMX6 mis12-GFP:leu2+ leu1-32 ura4-D18 ade6-M21X	This study
wee1-50 pnmt81-klp9	TP3874	h+ wee1-50 Pnmt81-klp9:kanMX6 mC-atb2:hphMX6 mis12-GFP:leu2+ leu1-32 ura4-D18 ade6-M21X	This study
wee1-50 pnmt41-klp9	TP3877	h+ wee1-50 Pnmt41-klp9:kanMX6 mC-atb2:hphMX6 mis12-GFP:leu2+ leu1-32 ura4-D18 ade6-M21X	This study
wee1-50 pnmt1-klp9	TP3883	h+ wee1-50 Pnmt1-klp9:kanMX6 mC-atb2:hphMX6 mis12-GFP:leu2+ leu1-32 ura4-D18 ade6-M21X	This study
cdc25-22 pnmt81-klp9	TP3875	h+ cdc25-22 Pnmt81-klp9:kanMX6 mC-atb2:hphMX6 mis12-GFP:leu2+ leu1-32 ura4-D18 ade6-M21X	This study
cdc25-22 pnmt41-klp9	TP3880	h+ cdc25-22 Pnmt41-klp9:kanMX6 mC-atb2:hphMX6 mis12-GFP:leu2+ leu1-32 ura4-D18 ade6-M21X	This study
cdc25-22 pnmt1-klp9	TP3884	h- cdc25-22 Pnmt1-klp9:kanMX6 mC-atb2:hphMX6 mis12-GFP:leu2+ leu1-32 ura4-D18 ade6-M21X	This study
pnmt81-GFP-klp9	TP4005	h+ Pnmt81-GFP-klp9:kanMX6 mC-atb2:hphMX6 mis12-GFP:leu2+ leu1-32 ura4-D18 ade6-M21X	This study
pnmt41-GFP-klp9	TP4011	h+ Pnmt41-GFP-klp9:kanMX6 mC-atb2:hphMX6 mis12-GFP:leu2+ leu1-32 ura4-D18 ade6-M21X	This study
pnmt1-GFP-klp9	TP3886	h+ Pnmt1-GFP-klp9:kanMX6 mC-atb2:hphMX6 mis12-GFP:leu2+ leu1-32 ura4-D18 ade6-M21X	This study
wee1-50 pnmt81-GFP-klp9	TP4007	h+ wee1-50 Pnmt81-GFP-klp9:kanMX6 mC-atb2:hphMX6 mis12-GFP:leu2+ leu1-32 ura4-D18 ade6-M21X	This study
wee1-50 pnmt41-GFP-klp9	TP4013	h+ wee1-50 Pnmt41-GFP-klp9:kanMX6 mC-atb2:hphMX6 mis12-GFP:leu2+ leu1-32 ura4-D18 ade6-M21X	This study
wee1-50 pnmt1-GFP-klp9	TP3887	h+ wee1-50 Pnmt1-GFP-klp9:kanMX6 mC-atb2:hphMX6 mis12-GFP:leu2+ leu1-32 ura4-D18 ade6-M21X	This study
cdc25-22 pnmt81-GFP-klp9	TP4009	h+ cdc25-22 Pnmt81-GFP-klp9:kanMX6 mC-atb2:hphMX6 mis12-GFP:leu2+ leu1-32 ura4-D18 ade6-M21X	This study
cdc25-22 pnmt41-GFP-klp9	TP4014	h+ cdc25-22 Pnmt41-GFP-klp9:kanMX6 mC-atb2:hphMX6 mis12-GFP:leu2+ leu1-32 ura4-D18 ade6-M21X	This study
cdc25-22 pnmt1-GFP-klp9	TP3890	h- cdc25-22 Pnmt1-GFP-klp9:kanMX6 mC-atb2:hphMX6 mis12-GFP:leu2+ leu1-32 ura4-D18 ade6-M21X	This study
ase1-GFP	TP3420	h- ase1-GFP: kanMX6 mC-atb2:hphMX6 leu1-32 ura4-D18 ade6-M21X	Lab collection
wee1-50 ase1-GFP	TP3412	h- wee1-50 ase1-GFP: kanMX6 mC-atb2:hphMX6 leu1-32 ura4-D18 ade6-M21X	Lab collection
cdc25-22 ase1-GFP	TP3452	h- cdc25-22 ase1-GFP: kanMX6 mC-atb2:hphMX6 leu1-32 ura4-D18 ade6-M21X	Lab collection
pnmt81-ase1	TP4032	h- Pnmt81-ase1:kanMX6 mC-atb2:hphMX6 mis12-GFP:leu2+ leu1-32 ura4-D18 ade6-M21X	This study
pnmt41-ase1	TP4035	h- Pnmt41-ase1:kanMX6 mC-atb2:hphMX6 mis12-GFP:leu2+ leu1-32 ura4-D18 ade6-M21X	This study
pnmt1-ase1	TP4031	h- Pnmt1-ase1:kanMX6 mC-atb2:hphMX6 mis12-GFP:leu2+ leu1-32 ura4-D18 ade6-M21X	This study
ase1Δ	TP3432	h- ase1Δ:kanMX6 mC-atb2:hphMX6 mis12-GFP:leu2+ leu1-32 ura4-D18 ade6-M21X	Lab collection
ase1-GFPOff	TP4040	h- Pnmt81-GFP-ase1:kanMX6 mC-atb2:hphMX6 mis12-GFP:leu2+ leu1-32 ura4-D18 ade6-M21X	This study
ase1Off klp9-GFP	TP2961	h- Pnmt81-ase1:kanMX6 klp9-GFP:natMX6 mC-atb2:hphMX6 leu1-32 ura4-D18 ade6-M21X	This study
pkl1Δ	TP3430	h- pkl1Δ :ura4+ mC-atb2 :hphMX6 mis12-GFP :leu+ leu1-32 ura4-D18	Lab collection
cut7Δpkl1Δ	TP2563	h- cut7Δ:natMX6 pkl1Δ:ura4+ mC-atb2:hphMX6 mis12-GFP:leu2+ leu1-32 ura4-D18 ade6-M21X	Lab collection
klp2Δ	TP4492	h- klp2Δ:kanMX6 mC-atb2:hphMX6 mis12-GFP:leu2+ leu1-32 ura4-D18 ade6-M21X	This study
cdc2-asM17	TP4680	h+ cdc2-asM17:nat mC-atb2:Hph mis12-GFP:leu2 leu1-32 ura4-D18 ade6-M21X	This study
cdc2-asM17 klp9-GFP	TP4681	h+ cdc2-asM17:nat mC-atb2:Hph klp9-GFP:kanMX6 leu1-32 ura4-D18 ade6-M21X	This study
cdc2-asM17 klp9Δ	TP4685	h+ cdc2-asM17:nat mC-atb2:Hph klp9Δ: kanMX6 leu1-32 ura4-D18 ade6-M21X	This study
